# Supplementary material for: Synthesis of Fullerenes from a Nonaromatic Chloroform through a Newly Developed Ultrahigh-Temperature Flash Vacuum Pyrolysis Apparatus
Source: Nanomaterials (Basel). 2021 Nov 12;11(11):3033. doi: 10.3390/nano11113033 (PMC8618344; doi:10.3390/nano11113033)
Supplement: Supplementary file 1 [file nanomaterials-11-03033-s001.zip]

Archive with 1 entries (1 files):
- nanomaterials-1442341-supplementary.pdf
